# Supplementary material for: Persistence of the Exotic Mirid Nesidiocoris tenuis (Hemiptera: Miridae) in South Texas
Source: Insects. 2021 Aug 10;12(8):715. doi: 10.3390/insects12080715 (PMC8397022; doi:10.3390/insects12080715)
Supplement: Supplementary file 1 [file insects-12-00715-s001.zip]

Archive with 1 entries (1 files):
- insects-1270565-supplementary.pdf
